# Supplementary material for: Responsiveness of domesticated goats towards various stressors following long-term cognitive test exposure
Source: PeerJ. 2022 Mar 29;10:e12893. doi: 10.7717/peerj.12893 (PMC8973470; doi:10.7717/peerj.12893)
Supplement: Supplemental Information 3 [file peerj-10-12893-s003.csv]

# Research Data accompanying Rosenberger et al.(2021)
# ----------------------------------------------------
# Individual: Identifier of individual
# DateOfBirth: Date of birth
# Taxonomy: Genus species subspecies
# Breed: Breed name
# SelectionLine: Dairy or Dwarf
# Pen: Pen affiliation
# Site: Research site Ettenhausen (ET) or Dummerstorf (DU)
# Treatment: COG or POS or ISO
# ----------------------------------------------------
Individual	DateOfBirth	Taxonomy	Breed	SelectionLine	Pen	Site	Treatment
A1	2017-01-23	Capra aegagrus hircus	Nigerian Dwarf	Dwarf	A	ET	COG
A2	2017-01-25	Capra aegagrus hircus	Nigerian Dwarf	Dwarf	A	ET	COG
A3	2017-01-24	Capra aegagrus hircus	Nigerian Dwarf	Dwarf	A	ET	COG
A5	2017-01-26	Capra aegagrus hircus	Nigerian Dwarf	Dwarf	A	ET	POS
A6	2017-01-22	Capra aegagrus hircus	Nigerian Dwarf	Dwarf	A	ET	POS
A7	2017-01-26	Capra aegagrus hircus	Nigerian Dwarf	Dwarf	A	ET	ISO
A8	2017-02-04	Capra aegagrus hircus	Nigerian Dwarf	Dwarf	A	ET	ISO
A9	2017-01-19	Capra aegagrus hircus	Nigerian Dwarf	Dwarf	A	ET	ISO
B1	2017-01-25	Capra aegagrus hircus	Nigerian Dwarf	Dwarf	B	ET	COG
B3	2017-01-29	Capra aegagrus hircus	Nigerian Dwarf	Dwarf	B	ET	COG
B4	2017-01-19	Capra aegagrus hircus	Nigerian Dwarf	Dwarf	B	ET	POS
B5	2017-01-19	Capra aegagrus hircus	Nigerian Dwarf	Dwarf	B	ET	POS
B6	2017-01-26	Capra aegagrus hircus	Nigerian Dwarf	Dwarf	B	ET	POS
B7	2017-02-04	Capra aegagrus hircus	Nigerian Dwarf	Dwarf	B	ET	ISO
B8	2017-01-26	Capra aegagrus hircus	Nigerian Dwarf	Dwarf	B	ET	ISO
B9	2017-01-25	Capra aegagrus hircus	Nigerian Dwarf	Dwarf	B	ET	ISO
C1	2017-01-22	Capra aegagrus hircus	Nigerian Dwarf	Dwarf	C	ET	COG
C2	2017-01-19	Capra aegagrus hircus	Nigerian Dwarf	Dwarf	C	ET	COG
C3	2017-01-30	Capra aegagrus hircus	Nigerian Dwarf	Dwarf	C	ET	COG
C4	2017-01-21	Capra aegagrus hircus	Nigerian Dwarf	Dwarf	C	ET	POS
C6	2017-02-03	Capra aegagrus hircus	Nigerian Dwarf	Dwarf	C	ET	POS
C7	2017-01-31	Capra aegagrus hircus	Nigerian Dwarf	Dwarf	C	ET	ISO
C8	2017-01-23	Capra aegagrus hircus	Nigerian Dwarf	Dwarf	C	ET	ISO
C9	2017-01-25	Capra aegagrus hircus	Nigerian Dwarf	Dwarf	C	ET	ISO
X1	2017-03-15	Capra aegagrus hircus	Saanen	Dairy	X	ET	COG
X2	2017-03-02	Capra aegagrus hircus	Chamois Coloured	Dairy	X	ET	COG
X3	2017-04-08	Capra aegagrus hircus	Saanen	Dairy	X	ET	COG
X4	2017-03-15	Capra aegagrus hircus	Saanen	Dairy	X	ET	POS
X5	2017-04-05	Capra aegagrus hircus	Chamois Coloured	Dairy	X	ET	POS
X6	2017-03-14	Capra aegagrus hircus	Saanen	Dairy	X	ET	POS
X7	2017-02-21	Capra aegagrus hircus	Chamois Coloured	Dairy	X	ET	ISO
X8	2017-03-15	Capra aegagrus hircus	Saanen	Dairy	X	ET	ISO
X9	2017-04-05	Capra aegagrus hircus	Chamois Coloured	Dairy	X	ET	ISO
Y1	2017-03-15	Capra aegagrus hircus	Saanen	Dairy	Y	ET	COG
Y2	2017-03-15	Capra aegagrus hircus	Saanen	Dairy	Y	ET	COG
Y3	2017-03-04	Capra aegagrus hircus	Chamois Coloured	Dairy	Y	ET	COG
Y4	2017-02-16	Capra aegagrus hircus	Saanen	Dairy	Y	ET	POS
Y5	2017-04-15	Capra aegagrus hircus	Saanen x Chamois	Dairy	Y	ET	POS
Y6	2017-03-05	Capra aegagrus hircus	Saanen	Dairy	Y	ET	POS
Y7	2017-02-18	Capra aegagrus hircus	Saanen	Dairy	Y	ET	ISO
Y8	2017-04-15	Capra aegagrus hircus	Saanen x Chamois	Dairy	Y	ET	ISO
Y9	2017-02-20	Capra aegagrus hircus	Chamois Coloured	Dairy	Y	ET	ISO
Z1	2017-04-07	Capra aegagrus hircus	Chamois Coloured	Dairy	Z	ET	COG
Z2	2017-03-15	Capra aegagrus hircus	Saanen	Dairy	Z	ET	COG
Z3	2017-03-10	Capra aegagrus hircus	Chamois Coloured	Dairy	Z	ET	COG
Z4	2017-04-08	Capra aegagrus hircus	Saanen	Dairy	Z	ET	POS
Z5	2017-04-10	Capra aegagrus hircus	Chamois Coloured	Dairy	Z	ET	POS
Z6	2017-03-15	Capra aegagrus hircus	Chamois Coloured	Dairy	Z	ET	POS
Z7	2017-03-05	Capra aegagrus hircus	Saanen	Dairy	Z	ET	ISO
Z8	2017-02-16	Capra aegagrus hircus	Saanen	Dairy	Z	ET	ISO
Z9	2017-03-13	Capra aegagrus hircus	Chamois Coloured	Dairy	Z	ET	ISO
D1	2018-02-21	Capra aegagrus hircus	Nigerian Dwarf	Dwarf	D	DU	COG
D3	2018-01-04	Capra aegagrus hircus	Nigerian Dwarf	Dwarf	D	DU	COG
D4	2018-02-24	Capra aegagrus hircus	Nigerian Dwarf	Dwarf	D	DU	POS
D6	2018-02-21	Capra aegagrus hircus	Nigerian Dwarf	Dwarf	D	DU	POS
D7	2018-01-04	Capra aegagrus hircus	Nigerian Dwarf	Dwarf	D	DU	ISO
D8	2018-02-01	Capra aegagrus hircus	Nigerian Dwarf	Dwarf	D	DU	ISO
D9	2018-02-20	Capra aegagrus hircus	Nigerian Dwarf	Dwarf	D	DU	ISO
E1	2018-03-15	Capra aegagrus hircus	Nigerian Dwarf	Dwarf	E	DU	COG
E2	2018-02-21	Capra aegagrus hircus	Nigerian Dwarf	Dwarf	E	DU	COG
E3	2018-02-26	Capra aegagrus hircus	Nigerian Dwarf	Dwarf	E	DU	COG
E4	2018-03-15	Capra aegagrus hircus	Nigerian Dwarf	Dwarf	E	DU	POS
E5	2018-02-17	Capra aegagrus hircus	Nigerian Dwarf	Dwarf	E	DU	POS
E7	2018-03-15	Capra aegagrus hircus	Nigerian Dwarf	Dwarf	E	DU	ISO
E8	2018-02-26	Capra aegagrus hircus	Nigerian Dwarf	Dwarf	E	DU	ISO
E9	2018-02-18	Capra aegagrus hircus	Nigerian Dwarf	Dwarf	E	DU	ISO
F1	2018-03-15	Capra aegagrus hircus	Nigerian Dwarf	Dwarf	F	DU	COG
F3	2018-02-20	Capra aegagrus hircus	Nigerian Dwarf	Dwarf	F	DU	COG
F4	2018-02-27	Capra aegagrus hircus	Nigerian Dwarf	Dwarf	F	DU	POS
F5	2018-02-20	Capra aegagrus hircus	Nigerian Dwarf	Dwarf	F	DU	POS
F6	2018-02-28	Capra aegagrus hircus	Nigerian Dwarf	Dwarf	F	DU	POS
F7	2018-03-15	Capra aegagrus hircus	Nigerian Dwarf	Dwarf	F	DU	ISO
F8	2018-02-20	Capra aegagrus hircus	Nigerian Dwarf	Dwarf	F	DU	ISO
F9	2018-02-21	Capra aegagrus hircus	Nigerian Dwarf	Dwarf	F	DU	ISO
U1	2018-03-25	Capra aegagrus hircus	Deutsche Edelziege	Dairy	U	DU	COG
U2	2018-03-25	Capra aegagrus hircus	Deutsche Edelziege	Dairy	U	DU	COG
U3	2018-03-25	Capra aegagrus hircus	Deutsche Edelziege	Dairy	U	DU	COG
U4	2018-03-25	Capra aegagrus hircus	Deutsche Edelziege	Dairy	U	DU	POS
U5	2018-03-25	Capra aegagrus hircus	Deutsche Edelziege	Dairy	U	DU	POS
U6	2018-03-25	Capra aegagrus hircus	Deutsche Edelziege	Dairy	U	DU	POS
U7	2018-03-25	Capra aegagrus hircus	Deutsche Edelziege	Dairy	U	DU	ISO
U8	2018-03-25	Capra aegagrus hircus	Deutsche Edelziege	Dairy	U	DU	ISO
U9	2018-03-25	Capra aegagrus hircus	Deutsche Edelziege	Dairy	U	DU	ISO
V1	2018-03-25	Capra aegagrus hircus	Deutsche Edelziege	Dairy	V	DU	COG
V2	2018-03-25	Capra aegagrus hircus	Deutsche Edelziege	Dairy	V	DU	COG
V3	2018-03-25	Capra aegagrus hircus	Deutsche Edelziege	Dairy	V	DU	COG
V4	2018-03-25	Capra aegagrus hircus	Deutsche Edelziege	Dairy	V	DU	POS
V6	2018-03-25	Capra aegagrus hircus	Deutsche Edelziege	Dairy	V	DU	POS
V7	2018-03-25	Capra aegagrus hircus	Deutsche Edelziege	Dairy	V	DU	ISO
V8	2018-03-25	Capra aegagrus hircus	Deutsche Edelziege	Dairy	V	DU	ISO
V9	2018-03-25	Capra aegagrus hircus	Deutsche Edelziege	Dairy	V	DU	ISO
W1	2018-03-25	Capra aegagrus hircus	Deutsche Edelziege	Dairy	W	DU	COG
W2	2018-03-25	Capra aegagrus hircus	Deutsche Edelziege	Dairy	W	DU	COG
W3	2018-03-25	Capra aegagrus hircus	Deutsche Edelziege	Dairy	W	DU	COG
W4	2018-03-25	Capra aegagrus hircus	Deutsche Edelziege	Dairy	W	DU	POS
W5	2018-03-25	Capra aegagrus hircus	Deutsche Edelziege	Dairy	W	DU	POS
W6	2018-03-25	Capra aegagrus hircus	Deutsche Edelziege	Dairy	W	DU	POS
W7	2018-03-25	Capra aegagrus hircus	Deutsche Edelziege	Dairy	W	DU	ISO
W8	2018-03-25	Capra aegagrus hircus	Deutsche Edelziege	Dairy	W	DU	ISO
W9	2018-03-25	Capra aegagrus hircus	Deutsche Edelziege	Dairy	W	DU	ISO
