# Supplementary material for: Responsiveness of domesticated goats towards various stressors following long-term cognitive test exposure
Source: PeerJ. 2022 Mar 29;10:e12893. doi: 10.7717/peerj.12893 (PMC8973470; doi:10.7717/peerj.12893)
Supplement: Supplemental Information 4 [file peerj-10-12893-s004.csv]

# Research Data accompanying Rosenberger et al.(2021)
# ----------------------------------------------------
# bs_HeartRate: baseline-subtracted heart rate (bpm)
# Inactive_Duration: time standing still and legs are not moving (s)
# Rearing_Frequency: frequency of lifting both front legs of the floor (count)
# Vocalising_Frequency: frequency of vocalizing with open or closed mouth (count)
# SegmentChange_Frequency: frequency of moving to another segment with at least both front legs (count)
# InnerSegments_Duration: time staying in segments 5 and 8 (s)
# ----------------------------------------------------
Individual	bs_HeartRate	Inactive_Duration	Rearing_Frequency	Vocalising_Frequency	SegmentChange_Frequency	InnerSegments_Duration
A1	17.32645	183.579	7	96	62	25.766
A2	7.196690476	224.205	2	68	64	13.34
A3	14.61095714	220.316	7	88	41	2.5375
A5	-13.8241	179.635	11	49	69	12.282
A6	-12.6506	229.001	3	99	53	20.763
A7	-19.35140833	211.978	2	66	58	67.144
A8	5.195589286	159.228	13	21	89	15.4695
A9	-5.304508333	209.323	5	48	44	68.3515
B1	24.7935978	274.101	0	71	7	11.867
B3	-3.287925	155.351	0	79	96	21.657
B4	40.51436	163.265	10	134	110	14.048
B5	66.6987875	183.593	4	83	97	28.4745
B7	40.7279	130.238	22	43	76	14.5
B8	-5.092333333	194.617	7	41	68	3.9965
B9	6.4308	212.144	0	107	60	48.157
C1	64.5397	148.38	9	98	93	14.669
C2	7.678433333	180.289	3	54	63	11.355
C3	35.13096842	217.239	2	117	41	25.24
C4	12.07207222	205.461	0	86	59	58.1435
C6	29.2902	166.058	7	119	86	11.9465
C7	-15.418065	180.478	3	106	73	26.918
C8	15.70773333	232.896	1	70	45	5.6435
C9	4.173016667	226.394	0	73	51	38.1585
D6	23.33754667	221.497	2	67	32	2.539935
E1	61.02024667	135.871	1	37	53	14.20985
E2	37.7943	172.445	6	18	49	12.97965
E3	30.05341667	152.72	1	8	31	14.23962
E4	36.97750714	163.758	2	23	70	5.477315
E5	7.833585714	187.202	2	29	42	32.3958
E7	-3.818822727	211.545	0	59	32	13.41075
E8	8.754981818	187.752	3	11	50	9.566935
E9	23.18748889	170.885	0	40	32	14.17935
F1	18.52884	168.362	6	57	95	36.5026
F3	13.08998086	241.42	2	13	49	38.3118
F4	46.53449118	156.419	9	75	88	46.60185
F6	15.06385833	147.901	1	30	70	38.98275
F7	29.319175	135.559	2	25	143	17.52695
F8	11.99329643	181.44	0	38	32	24.1608
F9	7.991642857	184.47	1	68	67	14.53965
U1	34.47922857	230.434	0	88	31	114.372
U2	43.14516023	156.111	0	141	31	48.77445
U3	50.3463	239.864	0	62	40	30.7992
U4	69.89761667	181.503	3	72	82	30.9008
U5	75.0137625	193.695	5	103	25	81.2708
U6	52.744075	244.184	0	23	22	41.819074
U7	37.67644545	198.825	1	151	15	133.7
U8	50.561	217.813	5	115	60	10.87478
U9	75.08405152	165.241	0	93	64	52.63165
V1	79.38659	194.852	0	64	12	116.028
V3	48.58771	184.711	0	82	62	16.45765
V4	48.58028621	224.542	0	87	38	84.6852
V6	36.93312929	247.444	0	27	63	64.3113
V7	55.17165238	213.713	0	95	19	27.254415
V8	58.65154318	269.9	0	23	29	4.643915
V9	64.44031	187.569	0	3	57	9.86747
W2	47.04119583	241.443	0	38	22	32.2873
W3	46.17278039	249.993	0	57	36	56.96775
W4	27.02609429	198.503	1	119	14	72.18485
W5	51.75291212	219.481	0	60	16	36.049887
W7	68.36191	206.46	0	152	41	45.86905
W8	47.61655444	130.729	0	153	28	67.461985
W9	72.61634957	278.159	0	49	59	22.72774
X1	39.38655	139.922	4	124	98	35.5965
X2	70.36795	259.123	0	73	46	14.5245
X3	20.15751333	215.729	4	88	103	17.5205
X4	41.76172404	156.051	9	138	75	24.07
X5	39.0658	132.44	21	99	80	29.4295
X6	24.16076333	207.255	6	143	47	29.1665
X7	108.476	136.482	12	99	84	16.922
X8	14.99210167	181.074	3	102	25	8.5665
Y2	43.058425	204.71	6	21	62	26.3125
Y3	9.0323	197.266	3	113	69	2.386
Y4	20.43018333	171.483	1	73	77	40.234
Y5	-12.47065833	183.752	5	96	36	0.72
Y6	21.197875	195.388	11	126	93	30.0005
Y7	11.77990857	170.011	11	74	109	12.961
Y8	18.9929	108.511	16	137	90	14.0915
Y9	10.910425	235.963	1	36	44	10.461
Z1	64.06919167	135.237	5	109	105	23.9735
Z2	66.45113333	242.576	2	117	130	27.652
Z3	91.71409286	178.917	6	96	70	10.8075
Z4	65.75985143	240.842	3	127	112	18.1995
Z5	44.73391111	203.378	4	110	59	4.091
Z6	35.70788	175.954	12	101	59	17.565
Z7	59.61685	188.331	11	150	115	19.445
Z8	36.50460333	182.841	5	111	135	6.9995
Z9	52.2684	225.75	4	143	46	19.275
