# Supplementary material for: Responsiveness of domesticated goats towards various stressors following long-term cognitive test exposure
Source: PeerJ. 2022 Mar 29;10:e12893. doi: 10.7717/peerj.12893 (PMC8973470; doi:10.7717/peerj.12893)
Supplement: Supplemental Information 5 [file peerj-10-12893-s005.csv]

# Research Data accompanying Rosenberger et al.(2021)
# ----------------------------------------------------
# bs_HeartRate: baseline-subtracted heart rate (bpm)
# Inactive_Duration: time standing still and legs are not moving (s)
# Rearing_Frequency: frequency of lifting both front legs of the floor (count)
# Vocalising_Frequency: frequency of vocalizing with open or closed mouth (count)
# ObjectContact_Duration: time the snout touches or is within 5 cm of the object (s)
# ObjectContact_Frequency: frequency the snout touches or is within 5 cm of the object (count)
# SegmentChanges_Frequency: frequency of moving to another segment with at least both front legs (count)
# InnerSegments_Duration: time staying in segments 5 and 8 (s)
# ----------------------------------------------------
Individual	bs_HeartRate	Inactive_Duration	Rearing_Frequency	Vocalising_Frequency	ObjectContact_Duration	ObjectContact_Frequency	SegmentChanges_Frequency	InnerSegments_Duration
A1	28.663475	191.804	5	88	3.614	4	63	40.2735
A2	16.57385357	197.417	2	70	5.486	5	85	27.213
A3	4.5779	195.327	7	61	2.686	4	72	19.0185
A5	70.16685	167.405	6	45	15.568	11	104	9.4335
A6	-15.262125	240.473	2	59	1.544	2	46	58.3355
A7	-13.32314444	231.983	1	56	4.722	4	37	74.4025
A8	15.14161667	201.863	4	6	5.51	6	65	4.034
A9	-24.08309286	149.912	8	32	6.419	7	79	66.3705
B1	51.8648225	252.254	0	69	9.118	5	24	7.7325
B3	-4.127533333	138.446	3	74	9.6378	5	96	23.116
B4	31.22851667	175.155	9	145	13.423	13	98	12.3215
B5	34.38661667	209.22	1	28	5.083	4	77	30.9139
B6	63.3386	158.208	4	43	12.6851	9	85	14.113
B7	21.96668333	127.058	26	119	1.95506	2	92	14.108
B8	32.95898571	236.665	0	57	5.855	5	45	7.916
B9	7.934075	220.448	0	94	10.708	7	56	14.7665
C1	34.57937143	190.113	3	70	8.034	6	82	25.256
C3	67.04535833	132.835	12	101	10.9708	5	61	16.9905
C4	7.500285714	190.642	0	32	5.826	6	74	40.1465
C6	7.92005	222.61	3	61	10.046	5	49	65.423
C7	-13.035135	260.734	1	33	1.164	1	22	28.4495
C8	19.72465	216.737	1	31	25.758	8	61	19.468
C9	6.349446667	216.181	0	70	7.54	7	59	11.0355
D1	32.6535019	172.381	0	53	28.5818	10	56	11.04349
D4	57.85541818	149.362	0	29	65.458	12	44	11.648635
D7	40.46080556	173.192	0	4	44.2909	9	57	21.13032
D9	41.49782909	201.302	0	12	44.2389	8	111	10.06574
E1	70.3267	179.179	0	41	38.987	18	58	10.59976
E3	32.67481667	156.752	0	35	18.7645	9	37	1.2715
E4	25.83273889	206.861	1	12	31.9992	7	53	8.02081
E7	25.85424821	190.147	0	54	22.3525	8	27	6.36018
E8	30.50402308	193.353	3	44	8.75978	4	61	7.140535
F1	-1.100111667	209.887	2	47	18.3995	6	63	12.42
F3	15.19132527	225.84	0	15	15.72	3	35	46.45885
F6	59.86851618	123.186	0	16	30.5844	8	63	50.8737
F7	26.303965	152.319	2	18	15.6866	10	128	10.93973
F8	29.233375	171.969	0	23	6.4894	7	41	14.37965
F9	8.437666667	197.895	1	56	29.8393	5	80	6.299845
U1	9.60286875	190.207	1	85	41.719	8	22	70.802
U2	29.086176	216.457	0	103	18.4627	9	37	31.7832
U3	19.93536964	245.37	0	51	91.3496	5	39	16.210125
U4	79.71916635	223.703	0	43	56.6485	8	72	39.18275
U5	67.44796667	217.21	0	93	52.5687	16	30	16.7196
U6	55.623835	257.254	0	22	11.3997	3	13	70.96795
U7	14.52798718	213.664	0	113	47.3588	10	20	110.50094
U8	42.08281667	224.725	3	106	60.0385	12	32	80.9816
U9	56.68851806	164.9	0	80	7.70285	6	55	26.19815
V2	5.391458333	259.496	0	71	37.0235	5	53	42.7132
V3	38.72579882	228.869	0	70	28.3318	14	81	65.10215
V6	45.70603961	228.134	2	25	35.4809	7	52	40.99895
V7	57.84488333	226.795	0	81	43.0147	17	15	60.393385
V8	48.47572571	240.11	0	21	21.9322	4	63	15.4824
V9	55.99957857	198.528	0	8	6.47984	4	20	33.77915
W1	38.20885385	182.021	0	56	48.6942	11	63	35.0191
W2	34.54910357	246.436	0	32	19.4897	6	28	62.68315
W3	17.38433571	270.139	0	58	2.51994	1	12	112.943015
W4	30.33474556	229.944	0	84	36.4734	6	7	5.7435885
W5	29.42209487	244.811	0	51	35.1654	5	26	7.340175
W6	8.920127778	219.809	0	69	23.2143	6	24	83.0577
W7	74.11820952	206.596	0	116	12.1197	6	26	84.28095
W8	55.23921111	190.002	0	126	30.8761	10	54	28.1245
W9	32.71854921	240.636	0	30	16.2004	6	40	3.019925
X1	55.9280375	187.86	8	117	36.1401	7	63	20.101
X2	69.95077619	259.522	0	84	5.803	4	27	6.7911
X3	1.94729	216.332	1	74	10.8789	7	58	6.1695
X4	25.40293333	223.465	0	87	11.8768	6	53	19.3635
X5	22.45275	199.708	1	120	16.538	9	63	31.651
X6	66.59838	214.399	9	135	1.43528	2	60	12.602
X7	47.46248571	207.184	6	101	14.747	4	56	25.9905
X8	11.67716667	234.129	1	101	27.3883	11	39	10.354
X9	45.7314	158.138	9	35	28.587	8	74	13.879
Y1	34.49209167	197.966	0	60	36.6165	11	61	26.641
Y2	80.54142667	197.571	14	58	36.0641	13	63	9.9115
Y3	-47.14283333	241.18	1	59	22.793	8	28	3.0755
Y4	2.897695299	223.235	0	100	31.714	13	51	23.261
Y5	4.7239	209.648	2	27	38.3494	10	51	28.6985
Y6	8.314233333	214.236	4	93	13.142	10	70	9.402
Y7	7.666162222	212.624	1	61	31.1079	12	78	11.212
Y8	42.444445	204.804	8	55	39.7713	12	64	8.7905
Y9	28.758	191.669	7	63	36.249	4	56	7.9165
Z1	56.43415833	130.047	3	121	28.177	13	97	16.0705
Z2	22.745755	227.286	0	48	48.392	19	47	8.8585
Z3	20.22739	214.655	1	98	11.824	8	65	17.9294
Z4	57.89506556	202.087	5	127	12.813	7	71	21.3095
Z5	58.3465	198.43	0	128	5.384	4	84	23.7355
Z6	36.04649333	228.481	1	80	22.349	11	33	14.74
Z7	10.541925	251.014	6	151	1.027	1	43	12.662
Z8	39.251375	178.264	4	67	23.1898	14	124	8.125
Z9	-9.2622	202.661	3	101	27.254	10	60	35.6955
