# Supplementary material for: Responsiveness of domesticated goats towards various stressors following long-term cognitive test exposure
Source: PeerJ. 2022 Mar 29;10:e12893. doi: 10.7717/peerj.12893 (PMC8973470; doi:10.7717/peerj.12893)
Supplement: Supplemental Information 6 [file peerj-10-12893-s006.csv]

# Research Data accompanying Rosenberger et al.(2021)
# ----------------------------------------------------
# bs_HeartRate: baseline-subtracted heart rate (bpm)
# Inactive_Duration: time standing still and legs are not moving (s)
# Rearing_Frequency: frequency of lifting both front legs of the floor (count)
# Vocalising_Frequency: frequency of vocalizing with open or closed mouth (count)
# HumanContact_Duration: time the snout touches or is within 5 cm of the human (s)
# HumanContact_Frequency: frequency the snout touches or is within 5 cm of the human (count)
# SegmentChanges_Frequency: frequency of moving to another segment with at least both front legs (count)
# InnerSegments_Duration: time staying in segments 5 and 8 (s)
# ----------------------------------------------------
Individual	bs_HeartRate	Inactive_Duration	Rearing_Frequency	Vocalising_Frequency	HumanContact_Duration	HumanContact_Frequency	SegmentChanges_Frequency	InnerSegments_Duration
A1	-26.36455	100.606	18	80	39.818	14	92	17.3103
A2	18.52542868	202.381	0	65	19.547	5	63	16.353
A3	35.08934277	192.822	2	39	10.294	4	43	54.5884
A5	42.0322	147.419	4	46	42.1477	10	102	17.2885
A6	3.599068254	235.136	0	59	17.605	6	33	17.6818
A7	7.053416667	163.488	4	76	28.1206	12	68	22.4
A8	2.6589	149.253	0	17	30.712	9	76	25.92275
A9	2.848755556	181.016	1	35	20.788	5	49	50.536
B1	80.74701667	217.951	0	45	9.383	1	22	34.246
B3	28.93275	116.813	6	96	10.627	6	88	20.486
B4	-29.4601	198.012	8	93	24.621	6	71	11.02955
B5	10.632195	185.857	4	99	29.274	11	75	54.394
B6	15.42175	147.505	4	58	61.1906	11	90	15.6185
B7	39.39918333	132.818	12	38	0	0	75	21.5039
B9	17.67604444	166.871	0	116	11.583	6	83	16.419
C1	70.0675125	126.749	6	0	24.539	10	100	19.12275
C2	23.63698333	190.454	3	38	33.1061	9	53	11.4204
C3	44.33972297	189.518	3	73	9.455	5	41	30.8782
C4	-6.6562	131.751	0	95	8.352	6	97	40.28755
C6	36.53896429	190.764	1	99	38.039	11	66	25.8528
C7	-4.082222222	179.511	0	27	0	0	60	59.59955
C8	33.24071667	196.723	0	44	2.474	1	55	22.24075
C9	14.98579231	169.581	5	82	28.158	7	88	23.0832
D1	31.44242745	213.9	0	6	0	0	71	4.297725
D4	67.93509264	114.48	0	28	0	0	59	18.5066
D6	42.07890417	179.942	0	31	0	0	47	0
D7	68.083575	183.196	0	13	0	0	12	30.0015
D8	28.75365	225.077	0	18	0	0	80	15.2253
D9	48.50012547	194.252	0	0	0	0	96	8.5968
E1	13.16171048	186.531	0	30	4.71988	2	24	10.17657
E2	41.86767692	206.359	1	9	0	0	27	1.78808
E3	30.71682143	163.282	1	0	0	0	47	10.227
E4	34.55942824	167.226	0	11	0	0	22	13.7757
E5	16.30268571	196.183	1	0	0	0	36	24.90849
E7	26.97875889	201.473	0	18	0	0	40	29.82805
E8	29.91963333	125.122	3	26	0	0	32	10.015275
F1	29.97296364	188.435	0	34	1.15997	1	92	20.86355
F4	24.12675455	147.053	0	29	0	0	72	29.59495
F6	14.30156667	149.607	0	0	0	0	70	61.10275
F7	38.02901964	133.773	2	17	0	0	72	18.92245
F8	48.41823889	164.944	0	0	0	0	40	20.14429
F9	7.046855	190.565	1	36	0	0	45	3.72
U1	19.26358283	187.799	1	7	78.0844	8	36	35.67085
U2	14.76611091	234.593	0	56	45.0058	4	26	5.5412
U5	48.85646842	210.121	0	43	120.911	15	20	80.29695
U6	46.02768571	272.022	0	8	0	0	11	4.642905
U7	9.807398246	204.021	0	3	50.9582	11	9	107.7772
U9	36.07806125	194	0	40	45.5796	7	39	8.5716
V1	47.65133052	235.426	0	8	103.046	13	18	71.4136
V3	40.34405844	234.044	0	42	81.8297	13	55	47.5656
V6	47.20830643	250.569	0	14	19.5195	4	44	23.033725
V7	43.86242059	214.126	0	21	36.689	8	31	55.6336
V8	40.09855152	271.1	0	14	51.2089	7	10	31.5592
V9	66.78159429	137.212	0	0	32.4235	8	26	38.05396
W1	31.33769792	197.058	2	23	1.35997	1	104	24.0267
W2	41.11059636	252.377	0	6	0	0	28	79.95375
W3	26.93949091	245.305	0	41	33.9906	5	20	7.459835
W5	28.53596111	220.599	0	38	30.7676	6	5	2.72007
W6	53.35947179	231.36	0	9	0	0	28	13.487135
W7	68.797525	212.067	0	83	5.85593	2	37	81.04175
W8	41.72480903	247.294	0	29	17.8889	5	38	38.41485
W9	24.00304222	241.39	0	19	45.8145	4	28	13.481385
X1	-34.81440159	163.634	1	35	116.403	11	71	13.98495
X2	37.331325	214.792	0	9	36.1025	5	55	27.6019
X3	3.07465	181.791	0	16	46.1433	7	54	31.99405
X4	34.19104848	229.149	0	83	46.7302	9	29	6.2555
X5	10.47146667	177.362	0	25	89.039	11	62	28.8662
X6	5.217979167	227.51	0	33	160.349	15	36	7.068
X7	16.37425	205.146	1	56	71.379	6	53	11.409
X8	-4.705129545	187.817	0	20	98.1246	9	42	5.0125
X9	-11.38609524	211.101	0	21	78.2838	6	31	19.75575
Y1	25.66084667	177.013	3	33	74.271	6	62	18.164
Y2	13.32871429	254.706	3	31	150.609	18	14	6.929
Y3	-1.043684615	159.929	0	9	14.975	3	61	6.961
Y4	20.10575667	200.319	0	42	81.932	13	36	14.068
Y5	-0.330714286	194.925	1	15	41.1277	6	59	21.806
Y6	-17.16025	196.475	0	13	40.974	7	48	11.6705
Y7	-7.09658	172.82	4	23	88.8712	12	72	17.3505
Y8	5.522893333	172.954	2	21	74.1914	10	77	11.524
Y9	2.394971429	202.964	0	7	93.0516	8	31	4.5525
Z1	-18.96582571	175.234	1	36	79.046	12	53	4.029
Z2	20.43740333	177.347	0	25	48.1687	6	36	30.57815
Z3	11.29125	116.057	2	44	46.301	7	80	6.545
Z4	-3.13184	170.035	0	52	52.6117	7	52	7.4205
Z5	22.07222	148.642	0	44	39.0553	8	82	28.438
Z6	8.549932967	185.037	0	39	125.618	11	44	4.482805
Z7	-8.496322857	188.34	0	66	31.749	11	58	19.2625
Z8	24.69856667	216.924	1	50	112.061	17	45	7.738
Z9	2.430575	195.652	1	21	131.259	12	38	5.1245
