# Supplementary material for: Responsiveness of domesticated goats towards various stressors following long-term cognitive test exposure
Source: PeerJ. 2022 Mar 29;10:e12893. doi: 10.7717/peerj.12893 (PMC8973470; doi:10.7717/peerj.12893)
Supplement: Supplemental Information 7 [file peerj-10-12893-s007.csv]

# Research Data accompanying Rosenberger et al.(2021)
# ----------------------------------------------------
# bs_HeartRate: baseline-subtracted heart rate (bpm)
# WeighingScore: mean experimenter's score for weighing on scales (1-4 with 1 high and 4 low reactivity)
# EnteringScore: mean experimenter's score for entering the scales (1-4 with 1 high and 4 low reactivity)
# ExitingScore: mean experimenter's score for exiting the scales (1-4 with 1 high and 4 low reactivity)
# ----------------------------------------------------
Individual	bs_HeartRate	WeighingScore	EnteringScore	ExitingScore
A1	-24.23901667	3.25	2.5	4
A2	8.6403	4	3.25	4
A3	1.3189	3	2.25	3
A5	4.254492857	2	4	4
A6	-2.24385	3	3	2
A7	-33.02675	2.75	2.25	2
A8	4.027633333	3	2	2
A9	-14.136315	3.5	1	3
B1	13.92804444	4	3.75	3
B3	-21.51945833	3.75	1.5	3
B4	2.065485714	2.25	2.25	4
B5	1.702720635	1.5	4	4
B6	-3.604281111	3	2.5	4
B7	24.60659	3.25	1	3
B8	40.96121667	2.25	1.25	3
B9	12.51822596	3.25	3.5	3
C1	7.809817857	1.75	4	3.5
C2	16.0748	3	2	3
C3	8.29396	3	2.25	3
C4	-2.082757143	2	3	4
C6	-19.32862	2.75	2	3
C8	-3.65245	2.5	4	4
C9	-16.129975	2.5	2.5	4
D1	9.90548	1.75	3.5	4
D3	-5.568116667	3.75	1.25	1.75
D4	47.14329048	2.25	2.25	4
D6	37.63523	2.75	4	4
D7	38.54708333	3.75	1.25	3.75
D8	-28.09047143	3.25	3.5	4
D9	44.31809667	2.25	2.25	3.25
E1	33.34844722	2.5	4	3.75
E2	29.48965	2.15	2	4
E3	32.9778625	3.5	4	3.75
E4	26.12550833	1.5	1.75	4
E7	15.29088778	3.25	2.75	3.5
E9	43.942475	3.5	2.75	4
F1	-28.87634667	3	2.25	3.25
F3	40.2654375	2.5	3.5	4
F4	-3.751016667	2.75	2	3.5
F5	32.02050952	3	1.5	4
F7	26.25747333	3	4	3.25
F8	46.39645417	2.75	4	4
F9	-4.298694286	3	3.25	3.75
U1	13.1052575	4	3	3
U2	7.105214286	4	2.5	3.5
U3	39.846975	3.25	2	3.75
U4	57.237405	3.25	2.25	4
U5	58.94826071	2.75	2.5	3
U6	75.415	4	1.75	3.75
U7	5.483873333	2.5	1	3
U8	38.05754	3.25	2.5	3
U9	81.26251607	3	1.25	2.75
V1	56.173525	2	1	4
V2	4.46172	3.75	1.5	4
V3	31.24127	3.75	2.5	3.5
V4	47.71044	2	1.75	4
V7	56.51741	3.75	1.75	4
V8	44.1142375	3	3	4
V9	54.0637	1.75	4	4
W1	20.23112381	3.25	3	3.5
W2	31.33673333	3.25	2.25	3
W3	22.83201667	3.75	3.25	2.75
W4	30.22269	1.75	1.25	3.75
W5	-35.2619	3.75	2.75	4
W6	-0.5272	3.5	2.75	3.25
W7	52.41575	2.25	2.5	4
W8	27.277775	2.5	2.25	3.75
W9	73.46703333	2.25	1.25	4
X1	-1.316651948	3.5	1.75	2.5
X2	10.3721375	3.75	2.75	4
X3	7.550644444	3.25	2.5	3.25
X4	22.54644	3	1.75	4
X5	0.187391667	2.5	1.75	4
X6	-18.29894846	3.75	3.5	4
X7	9.0470125	4	2.25	3.5
X8	-7.113187778	4	2.75	3
X9	1.1870025	4	2.5	3
Y1	11.62747857	3.75	2.25	3
Y3	4.047783333	3.25	4	3.5
Y4	14.96477556	2.5	2.5	2.25
Y5	24.33539643	3.5	2.25	2.75
Y6	2.997458333	4	2.5	2
Y7	25.05587333	3.75	3.5	3
Y8	-8.857691667	3.25	1	3.75
Y9	1.518588889	4	2.5	4
Z1	-17.3264575	3	2	3
Z2	9.222726389	4	3.25	2
Z3	12.15386508	4	3.25	2.5
Z4	0.485214286	4	1	3
Z5	0.291943182	4	4	2.5
Z6	2.0803625	4	3.75	4
Z7	7.109533333	4	3.25	3
Z8	4.284513333	3.75	1.25	3
Z9	-8.36262	3.25	2.5	3
